# Supplementary material for: Hydrothermal Synthesis of β-NiS Nanoparticles and Their Applications in High-Performance Hybrid Supercapacitors
Source: Nanomaterials (Basel). 2024 Aug 1;14(15):1299. doi: 10.3390/nano14151299 (PMC11314592; doi:10.3390/nano14151299)
Supplement: Supplementary file 1 [file nanomaterials-14-01299-s001.zip]

Archive with 1 entries (1 files):
- nanomaterials-3114855-supplementary.pdf
